# Supplementary material for: p53: A Regulator of Ferroptosis Induced by Galectin-1 Derived Peptide 3 in MH7A Cells
Source: Front Genet. 2022 Jul 4;13:920273. doi: 10.3389/fgene.2022.920273 (PMC9289366; doi:10.3389/fgene.2022.920273)
Supplement: Supplementary file 4 [file DataSheet1.ZIP]

Archive with 21 entries (21 files):
- fig 1/cell viability 1.xlsx
- fig 1/cell viability 2.xlsx
- fig 1/cell viability 3.xlsx
- fig 1/cleaved C-3.xlsx
- fig 1/ratio of BaxBcl-2.xlsx
- fig 2/GPX4.xlsx
- fig 2/ratio of GSH.xlsx
- fig 2/relative LIP.xlsx
- fig 2/relative ros.xlsx
- fig 3/cell viability.xlsx
- fig 3/GPX4.xlsx
- fig 3/ratio of GSH.xlsx
- fig 3/relative ROS.xlsx
- fig 4/mRNA-p53.xlsx
- fig 4/mRNA-SLC7A11.xlsx
- fig 4/si-RNAp53 CCK.xlsx
- fig 4/si-RNAp53 GSH.xlsx
- fig 4/si-RNAp53 LIP.xlsx
- fig 4/WB P53.xlsx
- fig 4/WB si-RNAP53-SLC7A11 (2).xlsx
- fig 4/WB SLC7A11.xlsx
