# Supplementary material for: p53: A Regulator of Ferroptosis Induced by Galectin-1 Derived Peptide 3 in MH7A Cells
Source: Front Genet. 2022 Jul 4;13:920273. doi: 10.3389/fgene.2022.920273 (PMC9289366; doi:10.3389/fgene.2022.920273)
Supplement: Supplementary file 4 [file DataSheet1.ZIP › fig 2/ratio of GSH.xlsx]

## Sheet: Sheet1
1	0.98	0.65	0.9
1	0.95	0.67	0.95
0.95	0.9	0.62	0.92
CTR	TNF	G1dp3	Scp
