# Supplementary material for: p53: A Regulator of Ferroptosis Induced by Galectin-1 Derived Peptide 3 in MH7A Cells
Source: Front Genet. 2022 Jul 4;13:920273. doi: 10.3389/fgene.2022.920273 (PMC9289366; doi:10.3389/fgene.2022.920273)
Supplement: Supplementary file 4 [file DataSheet1.ZIP › fig 2/relative LIP.xlsx]

## Sheet: Sheet1
1	0.85	1.35	1
0.95	0.89	1.48	0.88
1.05	1	1.28	0.95
CTR	TNF	G1dp3	Scp
