# Supplementary material for: p53: A Regulator of Ferroptosis Induced by Galectin-1 Derived Peptide 3 in MH7A Cells
Source: Front Genet. 2022 Jul 4;13:920273. doi: 10.3389/fgene.2022.920273 (PMC9289366; doi:10.3389/fgene.2022.920273)
Supplement: Supplementary file 4 [file DataSheet1.ZIP › fig 3/cell viability.xlsx]

## Sheet: Sheet1
95	90	62	78	78
94	94	58	70	80
92	92	60	68	72
CTR	TNF	G1dp3	Fer-1	DSO
