# Supplementary material for: p53: A Regulator of Ferroptosis Induced by Galectin-1 Derived Peptide 3 in MH7A Cells
Source: Front Genet. 2022 Jul 4;13:920273. doi: 10.3389/fgene.2022.920273 (PMC9289366; doi:10.3389/fgene.2022.920273)
Supplement: Supplementary file 4 [file DataSheet1.ZIP › fig 3/ratio of GSH.xlsx]

## Sheet: Sheet1
1	1	0.65	0.78	0.82
0.98	1	0.6	0.82	0.85
0.96	0.98	0.58	0.83	0.8
CTR	TNF	G1dp3	Fer-1	DSO
