# Supplementary material for: p53: A Regulator of Ferroptosis Induced by Galectin-1 Derived Peptide 3 in MH7A Cells
Source: Front Genet. 2022 Jul 4;13:920273. doi: 10.3389/fgene.2022.920273 (PMC9289366; doi:10.3389/fgene.2022.920273)
Supplement: Supplementary file 4 [file DataSheet1.ZIP › fig 4/mRNA-p53.xlsx]

## Sheet: Sheet1
1.1	1.5	3.2	1.4
1.2	1.7	3.5	2
1.2	1.3	2.8	1.6
CTR	TNF	G1dp3	ScP
