# Supplementary material for: p53: A Regulator of Ferroptosis Induced by Galectin-1 Derived Peptide 3 in MH7A Cells
Source: Front Genet. 2022 Jul 4;13:920273. doi: 10.3389/fgene.2022.920273 (PMC9289366; doi:10.3389/fgene.2022.920273)
Supplement: Supplementary file 4 [file DataSheet1.ZIP › fig 4/si-RNAp53 CCK.xlsx]

## Sheet: Sheet1
98	99	68	84	70
96	94	70	88	64
98	97	65	86	66
CTRL	TNF-α	G1dp3	p53-siRNA	Scramble
