# Supplementary material for: p53: A Regulator of Ferroptosis Induced by Galectin-1 Derived Peptide 3 in MH7A Cells
Source: Front Genet. 2022 Jul 4;13:920273. doi: 10.3389/fgene.2022.920273 (PMC9289366; doi:10.3389/fgene.2022.920273)
Supplement: Supplementary file 4 [file DataSheet1.ZIP › fig 4/si-RNAp53 GSH.xlsx]

## Sheet: Sheet1
1	1	0.75	0.88	0.68
0.95	0.98	0.77	0.9	0.77
1	0.96	0.72	0.92	0.75
CTRL	TNF-α	G1dp3	p53-siRNA	Scramble
