# Supplementary material for: p53: A Regulator of Ferroptosis Induced by Galectin-1 Derived Peptide 3 in MH7A Cells
Source: Front Genet. 2022 Jul 4;13:920273. doi: 10.3389/fgene.2022.920273 (PMC9289366; doi:10.3389/fgene.2022.920273)
Supplement: Supplementary file 4 [file DataSheet1.ZIP › fig 4/si-RNAp53 LIP.xlsx]

## Sheet: Sheet1
0.6	0.58	0.75	0.67	0.75
0.62	0.6	0.77	0.65	0.75
0.63	0.61	0.78	0.68	0.72
CTRL	TNF-α	G1dp3	p53-siRNA	Scramble
