# Supplementary material for: p53: A Regulator of Ferroptosis Induced by Galectin-1 Derived Peptide 3 in MH7A Cells
Source: Front Genet. 2022 Jul 4;13:920273. doi: 10.3389/fgene.2022.920273 (PMC9289366; doi:10.3389/fgene.2022.920273)
Supplement: Supplementary file 4 [file DataSheet1.ZIP › fig 4/WB si-RNAP53-SLC7A11 (2).xlsx]

## Sheet: Sheet1
55	53	28	44	32
48	48	26	42	32
52	48	30	38	26
CTRL	TNF-α	G1dp3	p53-siRNA	Scramble
